# Supplementary material for: Comprehensive Transcriptomic and Metabolic Profiling of Agrobacterium-tumefaciens-Infected Immature Wheat Embryos
Source: Int J Mol Sci. 2023 May 8;24(9):8449. doi: 10.3390/ijms24098449 (PMC10179373; doi:10.3390/ijms24098449)
Supplement: Supplementary file 1 [file ijms-24-08449-s001.zip]

Archive with 3 entries (3 files):
- Supplementary  file S1.pdf
- Supplementary  file S2.xls
- Supplementary  file S3.pdf
